# Supplementary material for: Peripheral sensory function in non‐freezing cold injury patients and matched controls
Source: Exp Physiol. 2023 Feb 20;108(3):438–47. doi: 10.1113/EP090720 (PMC10988457; doi:10.1113/EP090720)
Supplement: Supplementary file 1 — Statistical Summary Document [file EPH-108-438-s001.xlsx]

## Sheet: Statistical Summary Table
Statistical Summary Document
Manuscript Title:	Peripheral sensory function in non-freezing cold injury patients and closely matched controls.
Authors:	Jennifer Wright, Heather Massey, Sarah Hollis, Tom Vale, David L. Bennett, Matthew Maley, Hugh Montgomery and Michael Tipton and Clare Eglin.
Animal model used, if applicable:	n/a
Underlying hypothesis:	It was hypothesised that peripheral sensory function from the tests conducted as part of the QST protocol would be indicate increased or decreased sensitivity in NFCI patients, and that IENFD would be reduced in NFCI patients, when compared to the both control groups.
Definitions of ‘n’:
Question 1: n = were the physical characteristics similar between the three participant groups (NFCI, COLD and CON)
Question 2: n = were the quantitative sensory testing measures different between the three groups (NFCI, COLD and CON)
Question 3: was intraepidermal nerve fiber density different between the three groups (NFCI, COLD and CON)
Statistical summary table:
Experimental question number	Finding/ conclusion	Experimental location/variable	Mean value	Standard Deviation	n	Exact P value	Figure/table in which data are presented	Units	Data comparisons	Statistical test	Any other experimental factors	Comments
Multiple tests of the same question are shown in different rows		e.g. cortex vs cerebellum or genotype	(or other summary statistic)	(SD)	(value)	If P is considered significant against a stated confidence limit, authors may indicate this in bold.The exact value must be stated unless P is less than 0.0001, in which case < is permitted.			e.g. WT vs KO		e.g. subjects’ age or sex	e.g. observation
1. The age of the participants in the NFCI, COLD and CON groups	No difference in age was present between groups	Age (years)	NFCI - 28, COLD - 30, CON - 26	NFCI - 5, COLD - 5, CON - 5	n = 13 in each group	0.1552	Table 1	Years	NFCI vs COLD vs CON	D'Agostino & Pearson and Shapiro-Wilk tests for normality, ordinary one way ANOVA, tukeys test for multiple comparisons
2. The height (cm) of the participants in the NFCI, COLD and CON groups	No difference in height was present between groups	Height (cm)	NFCI - 176, COLD - 176 , CON - 178	NFCI - 6, COLD - 7, CON - 10	n = 13 in each group	0.075	Table 1	cm	NFCI vs COLD vs CON	D'Agostino & Pearson and Shapiro-Wilk tests for normality, ordinary one way ANOVA, tukeys test for multiple comparisons
3. The mass (kg) of the participants in the NFCI, COLD and CON groups	No difference in mass was present between groups	Body mass (kg)	NFCI - 76.5, COLD -80.6 , CON - 80.04	NFCI - 6.8, COLD - 11.7, CON - 13.4	n = 13 in each group	0.346	Table 1	kg	NFCI vs COLD vs CON	D'Agostino & Pearson and Shapiro-Wilk tests for normality, ordinary one way ANOVA, tukeys test for multiple comparisons
4. The BMI (kg.m-2) of the participants in the NFCI, COLD and CON groups	No difference in BMI was present between groups	BMI (kg.m-2)	NFCI - 24.3 , COLD - 25.7 , CON - 25.1	NFCI - 2.1, COLD - 3.3, CON - 1.7	n = 13 in each group	0.207	Table 1	kg.m-2	NFCI vs COLD vs CON	D'Agostino & Pearson and Shapiro-Wilk tests for normality, ordinary one way ANOVA, tukeys test for multiple comparisons
5. The foot volume (cm3) of the participants in the NFCI, COLD and CON groups	No difference in foot volume was present between groups	Foot volume (cm3)	NFCI - 837, COLD - 894, CON - 940	NFCI - 228, COLD - 197, CON - 155	n = 13 in each group	0.494	Table 1	cm3	NFCI vs COLD vs CON	D'Agostino & Pearson and Shapiro-Wilk tests for normality, ordinary one way ANOVA, tukeys test for multiple comparisons
6. The Estimated aerobic fitness (mL·min-1·kg-1) of the participants in the NFCI, COLD and CON groups	Estimated fitness was lower in CON, when compared to NFCI and COLD	Estimated aerobic fitness (mL·min-1·kg-1)	NFCI - 68, COLD - 69, CON - 59	NFCI - 8, COLD - 11 , CON - 11	n = 13 in each group	0.022	Table 1	mL·min-1·kg-1	NFCI vs COLD vs CON	D'Agostino & Pearson and Shapiro-Wilk tests for normality, ordinary one way ANOVA, tukeys test for multiple comparisons
7. The warm detection threshold (°C) at the lumbar region of the back in the NFCI, COLD and CON groups	No difference in warm detection threshold (°C) at the lumbar region of the back was present between groups	warm detection threshold (°C) at the lumbar region of the back	NFCI- 2.97, COLD- 3.42, CON- 4.23	NFCI- 0.72, COLD- 0.94, CON- 3.43	n = 13 in each group	0.441	Table 2	°C	NFCI vs COLD vs CON	D'Agostino & Pearson and Shapiro-Wilk tests for normality, ordinary one way ANOVA, tukeys test for multiple comparisons
8. The cold detection threshold (°C) at the lumbar region of the back in the NFCI, COLD and CON groups	The cold detection threshold (°C) at the lumbar region of the back was higher in NFCI and COLD participants, when compared to CON	cold detection threshold (°C) at the lumbar region of the back	NFCI- 1.8, COLD- 1.65, CON- 4.23	NFCI- 0.96, COLD- 0.49, CON- 3.34	n = 13 in each group	0.001	Table 2	°C	NFCI vs COLD vs CON	D'Agostino & Pearson and Shapiro-Wilk tests for normality, ordinary one way ANOVA, tukeys test for multiple comparisons
9. The mechanical detection threshold (mN) at the lumbar region of the back in the NFCI, COLD and CON groups	No difference in mechanical detection threshold (mN) at the lumbar region of the back was present between groups	mechanical detection threshold (mN) at the lumbar region of the back	NFCI- 19.15, COLD- 11.32, CON- 5.78	NFCI- 26.42, COLD- 14.17, CON- 4.67	n = 13 in each group	0.171	Table 2	mN	NFCI vs COLD vs CON	D'Agostino & Pearson and Shapiro-Wilk tests for normality, ordinary one way ANOVA, tukeys test for multiple comparisons
10. The mechanical pain threshold (mN) at the lumbar region of the back in the NFCI, COLD and CON groups	No difference in mechanical pain threshold (mN) at the lumbar region of the back was present between groups	mechanical pain threshold (mN) at the lumbar region of the back	NFCI- 40.41, COLD- 36.97, CON- 73.34	NFCI- 35.26, COLD- 23.5, CON- 75.45	n = 13 in each group	0.209	Table 2	mN	NFCI vs COLD vs CON	D'Agostino & Pearson and Shapiro-Wilk tests for normality, ordinary one way ANOVA, tukeys test for multiple comparisons
11. The Warm detection threshold (°C) at the dorsum of the foot in the NFCI, COLD and CON groups	No difference in Warm detection threshold (°C) at the dorsum of the foot was present between groups	Warm detection threshold (°C) at the dorsum of the foot	NFCI- 8.11, COLD- 8.16, CON- 6.09	NFCI- 3.75, COLD- 3, CON- 2.85	n = 13 in each group	0.033	Table 2	°C	NFCI vs COLD vs CON	D'Agostino & Pearson and Shapiro-Wilk tests for normality, ordinary one way ANOVA, tukeys test for multiple comparisons
12. The Cold detection threshold (°C) at the dorsum of the foot in the NFCI, COLD and CON groups	No difference in Cold detection threshold (°C) at the dorsum of the foot was present between groups	Cold detection threshold (°C) at the dorsum of the foot	NFCI- 3.84, COLD- 3.85, CON- 2.86	NFCI- 1.92, COLD- 2.2, CON- 1.6	n = 13 in each group	0.142	Table 2	°C	NFCI vs COLD vs CON	D'Agostino & Pearson and Shapiro-Wilk tests for normality, ordinary one way ANOVA, tukeys test for multiple comparisons
13. The Thermal sensory limen, (°C) at the dorsum of the foot in the NFCI, COLD and CON groups	No difference in was present between groups	Thermal sensory limen, (°C) at the dorsum of the foot	NFCI- 4.94, COLD- 4.42, CON- 2.87	NFCI- 3.06, COLD- 3.58, CON- 1.97	n = 13 in each group	0.127	Table 2	°C	NFCI vs COLD vs CON	D'Agostino & Pearson and Shapiro-Wilk tests for normality, Kruskall wallis H test, Dunns multiple comparison
14. The Paradoxical heat sensation at the dorsum of the foot in the NFCI, COLD and CON groups	No difference in was present between groups	Paradoxical heat sensation at the dorsum of the foot	NFCI- 0.38, COLD- 0.69, CON- 0.66	NFCI- 1.02, COLD- 1.58, CON- 1.5	n = 13 in each group	0.87	Table 2	AU	NFCI vs COLD vs CON	D'Agostino & Pearson and Shapiro-Wilk tests for normality, Kruskall wallis H test, Dunns multiple comparison
15. The Heat pain threshold (°C) at the dorsum of the foot in the NFCI, COLD and CON groups	The Heat pain threshold (°C) at the dorsum of the foot was higher in NFCI and COLD-CON participants, when compared to CON	Heat pain threshold (°C) at the dorsum of the foot	NFCI- 47.07, COLD- 47.95, CON- 43.75	NFCI- 2.72, COLD- 2.18, CON- 4.1	n = 13 in each group	0.008	Table 2	°C	NFCI vs COLD vs CON	D'Agostino & Pearson and Shapiro-Wilk tests for normality, Kruskall wallis H test, Dunns multiple comparison
16. The Cold pain threshold (°C) at the dorsum of the foot in the NFCI, COLD and CON groups	No difference in Cold pain threshold (°C) at the dorsum of the foot was present between groups	Cold pain threshold (°C) at the dorsum of the foot	NFCI- 18.33, COLD- 16.67, CON- 20.21	NFCI- 8.84, COLD- 8.07, CON- 8.24	n = 13 in each group	0.27	Table 2	°C	NFCI vs COLD vs CON	D'Agostino & Pearson and Shapiro-Wilk tests for normality, ordinary one way ANOVA, tukeys test for multiple comparisons
17. The Mechanical detection threshold (mN) at the dorsum of the foot in the NFCI, COLD and CON groups	No difference in Mechanical detection threshold (mN) at the dorsum of the foot was present between groups	Mechanical detection threshold (mN) at the dorsum of the foot	NFCI- 23.61, COLD- 10.49, CON- 3.83	NFCI- 33.59, COLD- 5.76, CON- 3.69	n = 13 in each group	0.001	Table 2	mN	NFCI vs COLD vs CON	D'Agostino & Pearson and Shapiro-Wilk tests for normality, ordinary one way ANOVA, tukeys test for multiple comparisons
18. The Mechanical pain threshold (mN) at the dorsum of the foot in the NFCI, COLD and CON groups	No difference in Mechanical pain threshold (mN) at the dorsum of the foot was present between groups	Mechanical pain threshold (mN) at the dorsum of the foot	NFCI- 46.19, COLD- 49.86, CON- 77.95	NFCI- 48.78, COLD- 46.27, CON- 92.27	n = 13 in each group	0.628	Table 2	mN	NFCI vs COLD vs CON	D'Agostino & Pearson and Shapiro-Wilk tests for normality, ordinary one way ANOVA, tukeys test for multiple comparisons
19. The Mechanical pain sensitivity (mN) at the dorsum of the foot in the NFCI, COLD and CON groups	No difference in Mechanical pain sensitivity (mN) at the dorsum of the foot was present between groups	Mechanical pain sensitivity (mN) at the dorsum of the foot	NFCI- 6.52, COLD- 4.48, CON- 5.46	NFCI- 13.35, COLD- 6.55, CON- 8.75	n = 13 in each group	0.961	Table 2	mN	NFCI vs COLD vs CON	D'Agostino & Pearson and Shapiro-Wilk tests for normality, ordinary one way ANOVA, tukeys test for multiple comparisons
20. The Dynamic mechanical allodynia (mN) at the dorsum of the foot in the NFCI, COLD and CON groups	No difference in Dynamic mechanical allodynia (mN) at the dorsum of the foot was present between groups	Dynamic mechanical allodynia (mN) at the dorsum of the foot	NFCI- 0.21, COLD- 0.43, CON- 0.33	NFCI- 0.57, COLD- 0.97, CON- 0.98	n = 13 in each group	0.974	Table 2	mN	NFCI vs COLD vs CON	D'Agostino & Pearson and Shapiro-Wilk tests for normality, Kruskall wallis H test, Dunns multiple comparison
21. The Wind up ratio at the dorsum of the foot in the NFCI, COLD and CON groups	No difference in Wind up ratio at the dorsum of the foot was present between groups	Wind up ratio at the dorsum of the foot	NFCI- 2.83, COLD- 3.24, CON- 2.83	NFCI- 2.09, COLD- 3.46, CON- 1.97	n = 13 in each group	0.773	Table 2	ratio	NFCI vs COLD vs CON	D'Agostino & Pearson and Shapiro-Wilk tests for normality, Kruskall wallis H test, Dunns multiple comparison
22. The Vibration threshold at the latteral malleolus in the NFCI, COLD and CON groups	No difference in vibration threshold at the latteral malleolus was present between groups	Vibration threshold at the latteral malleolus of the foot	NFCI- 6.99, COLD- 7.06, CON- 7.35	NFCI- 1.41, COLD- 1.07, CON- 0.86	n = 13 in each group	0.674	Table 2	AU	NFCI vs COLD vs CON	D'Agostino & Pearson and Shapiro-Wilk tests for normality, Kruskall wallis H test, Dunns multiple comparison
23. The Pressure pain threshold (kPa) at the dorsum of the foot in the NFCI, COLD and CON groups	No difference in pressure pain threshold (kPa) at the dorsum of the foot was present between groups	Pressure pain threshold (kPa) at the dorsum of the foot	NFCI- 4.97, COLD- 5.24, CON- 5.4	NFCI- 1.89, COLD- 1.48, CON- 2.23	n = 13 in each group	0.886	Table 2	kPa	NFCI vs COLD vs CON	D'Agostino & Pearson and Shapiro-Wilk tests for normality, Kruskall wallis H test, Dunns multiple comparison
24. The Warm detection threshold (°C) at the Great toe in the NFCI, COLD and CON groups	The warm detection threshold at the Great toe was higher in NFCI patients than both COLD and CON.	Warm detection threshold (°C) at the Great toe	NFCI- 14.39, COLD- 11.26, CON- 11.41	NFCI- 4.34, COLD- 2.58, CON- 5.08	n = 13 in each group	0.048	Table 2	°C	NFCI vs COLD vs CON	D'Agostino & Pearson and Shapiro-Wilk tests for normality, Kruskall wallis H test, Dunns multiple comparison
25. Cold detection threshold (°C) at the Great toe in the NFCI, COLD and CON groups	No difference in Cold detection threshold (°C) at the Great toe was present between groups	Cold detection threshold (°C) at the Great toe	NFCI- 8.44, COLD- 7.03, CON- 6.01	NFCI- 4.15, COLD- 3.45, CON- 3.1	n = 13 in each group	0.648	Table 2	°C	NFCI vs COLD vs CON	D'Agostino & Pearson and Shapiro-Wilk tests for normality, Kruskall wallis H test, Dunns multiple comparison
26. Intra epidermal nerve fibre density from unmatched NFCI and COLD groups	IENFD is lower in NFCI patients (when compared to COLD) when groups are unmatched	Intra epidermal nerve fibre density, 10cm proximal to the lateral malleolus	NFCI - 8.47, COLD - 11.85	NFCI - 2.36, COLD - 3.88	NFCI n = 9, COLD n = 13	0.02	Figure 3	total number	NFCI vs COLD	Welches t-test
27. Intra epidermal nerve fibre density from matched NFCI and COLD groups	No difference between unmatched NFCI and COLD IENFD when matched	Intra epidermal nerve fibre density, 10cm proximal to the lateral malleolus	NFCI - 8.70, COLD - 11.66	NFCI - 1.22, COLD - 4.95	n = 6 in each group	0.21		total number	NFCI vs COLD	Welches t-test
